# Supplementary material for: Covalent Adaptable Networks from Polyacrylates Based on Oxime–Urethane Bond Exchange Reaction
Source: Int J Mol Sci. 2024 Nov 30;25(23):12897. doi: 10.3390/ijms252312897 (PMC11641462; doi:10.3390/ijms252312897)
Supplement: Supplementary file 1 [file ijms-25-12897-s001.zip]

Archive with 1 entries (1 files):
- ijms-3314370-supplementary.pdf
